# Supplementary material for: miR-137–LAPTM4B regulates cytoskeleton organization and cancer metastasis via the RhoA-LIMK-Cofilin pathway in osteosarcoma
Source: Oncogenesis. 2023 May 6;12(1):25. doi: 10.1038/s41389-023-00471-5 (PMC10163001; doi:10.1038/s41389-023-00471-5)
Supplement: Supplementary file 3 — Supplementary Table 2 [file 41389_2023_471_MOESM3_ESM.xlsx]

## Sheet: Summary
Lineage Subtype	LAPTM4B Expression (average count)
Osteosarcoma	6.9619
Chondrosarcoma	5.68988
Ewing Sarcoma	6.74799
Synovial Sarcoma	7.37352
Leiomyosarcoma	6.65497
Rhabdomyosarcoma	6.4828
Epithelioid Sarcoma	6.51126
Liposarcoma	5.82613
Fibrosarcoma	6.93711
Pleomorphic Sarcoma	6.53419
Endometrial Stromal Sarcoma	6.44593
Thyroid Sarcoma	6.92517
Undifferentiated Sarcoma	6.31397
Uterine Carcinosarcoma	6.83946

## Sheet: Osteosarcoma
Lineage Subtype	Cell Line Name	LAPTM4B Expression
Osteosarcoma	G292CLONEA141B1	7.78444
Osteosarcoma	MG63	7.13268
Osteosarcoma	U2OS	6.25096
Osteosarcoma	SAOS2	7.76481
Osteosarcoma	HOS	7.09856
Osteosarcoma	SJSA1	6.86295
Osteosarcoma	143B	6.23688
Osteosarcoma	HUO9	7.26501
Osteosarcoma	HS860T	5.43763
Osteosarcoma	CAL72	7.08481
Osteosarcoma	OS252	6.68762
Osteosarcoma	C396	5.21839
Osteosarcoma	NOS1	6.69585
Osteosarcoma	HSOS1	9.94606

## Sheet: Chondrosarcoma
Lineage Subtype	Cell Line Name	LAPTM4B Expression
Chondrosarcoma	SW1353	5.94181
Chondrosarcoma	CAL78	5.56316
Chondrosarcoma	HEMCSS	5.56468

## Sheet: Ewing Sarcoma
Lineage Subtype	Cell Line Name	LAPTM4B Expression
Ewing Sarcoma	SKNMC	7.90911
Ewing Sarcoma	RDES	6.74228
Ewing Sarcoma	A673	5.86443
Ewing Sarcoma	SKES1	6.24241
Ewing Sarcoma	CADOES1	7.76421
Ewing Sarcoma	EWS502	7.34199
Ewing Sarcoma	MHHES1	6.21043
Ewing Sarcoma	TC71	6.35738
Ewing Sarcoma	EW8	6.59738
Ewing Sarcoma	CBAGPN	7.89688
Ewing Sarcoma	CHLA10	6.31288
Ewing Sarcoma	CHLA218	5.91169
Ewing Sarcoma	CHLA32	7.33047
Ewing Sarcoma	CHLA57	8.06625
Ewing Sarcoma	CHLA9	6.36019
Ewing Sarcoma	CHLA99	7.58143
Ewing Sarcoma	COGE352	6.53512
Ewing Sarcoma	SKNEP1	6.3311
Ewing Sarcoma	SKPNDW	6.52309
Ewing Sarcoma	TC106	5.47897
Ewing Sarcoma	TC138	7.32418
Ewing Sarcoma	TC205	5.774

## Sheet: Synovial Sarcoma
Lineage Subtype	Cell Line Name	LAPTM4B Expression
Synovial Sarcoma	SW982	6.0568
Synovial Sarcoma	SYO1	7.77189
Synovial Sarcoma	YAMATO	7.31796
Synovial Sarcoma	SCS214	8.23165
Synovial Sarcoma	CME1	7.48929

## Sheet: Leiomyosarcoma
Lineage Subtype	Cell Line Name	LAPTM4B Expression
Leiomyosarcoma	SKUT1	7.53753
Leiomyosarcoma	RKN	5.77241

## Sheet: Rhabdomyosarcoma
Lineage Subtype	Cell Line Name	LAPTM4B Expression
Rhabdomyosarcoma	JR	6.50367
Rhabdomyosarcoma	SCMCRM2	5.63575
Rhabdomyosarcoma	SMSCTR	6.64155
Rhabdomyosarcoma	CW9019	6.12143
Rhabdomyosarcoma	RH30	6.3427
Rhabdomyosarcoma	RMSYM	6.46254
Rhabdomyosarcoma	RH28	6.92505
Rhabdomyosarcoma	RHJT	5.29389
Rhabdomyosarcoma	TTC442	7.96423
Rhabdomyosarcoma	RH4	6.49969
Rhabdomyosarcoma	RD	6.92029

## Sheet: Epithelioid Sarcoma
Lineage Subtype	Cell Line Name	LAPTM4B Expression
Epithelioid Sarcoma	CCLFPEDS0008T	5.81532
Epithelioid Sarcoma	VAESBJ	7.20721

## Sheet: Liposarcoma
Lineage Subtype	Cell Line Name	LAPTM4B Expression
Liposarcoma	LPS6	4.47119
Liposarcoma	LPS27	5.42895
Liposarcoma	93T449	5.19692
Liposarcoma	94T778	6.09972
Liposarcoma	95T1000	5.84071
Liposarcoma	LPS141	7.76852
Liposarcoma	LPS853	6.58346
Liposarcoma	LPS510	5.21956

## Sheet: Other Lineage Subtype
Lineage Subtype	Cell Line Name	LAPTM4B Expression
Fibrosarcoma	HT1080	6.93711
Pleomorphic Sarcoma	GCT	6.53419
Endometrial Stromal Sarcoma	ESS1	6.44593
Thyroid Sarcoma	S117	6.92517
Undifferentiated Sarcoma	CCLFPEDS0003T	6.31397
Uterine Carcinosarcoma	EMTOKA	6.83946
